# Supplementary material for: Vitamin D, C-Reactive Protein, and Cardiometabolic Risk Clustering in Middle-Aged Adults: Results from the 2023 Korea National Health and Nutrition Examination Survey (KNHANES)
Source: Biomedicines. 2025 Nov 12;13(11):2762. doi: 10.3390/biomedicines13112762 (PMC12650019; doi:10.3390/biomedicines13112762)
Supplement: Supplementary file 1 [file biomedicines-13-02762-s001.zip]

Archive with 1 entries (1 files):
- biomedicines-3881850-supplementary.pdf
